# Supplementary material for: New water mites of the family Hygrobatidae (Acari, Hydrachnidia) from Turkey
Source: Zookeys. 2013 Dec 11;(361):15–25. doi: 10.3897/zookeys.361.6389 (PMC3867117; doi:10.3897/zookeys.361.6389)
Supplement: XML Treatment for Hygrobates (s. str.) anatolicus [file zookeys.361.6389-treatment1.xml]

<!DOCTYPE tp:taxon-treatment
  PUBLIC "-//TaxonX//DTD Taxonomic Treatment Publishing DTD v0 20100105//EN" "tax-treatment-NSO.dtd">
<tp:taxon-treatment xmlns:tp="http://www.plazi.org/taxpub"><tp:treatment-meta><mixed-citation publication-type="journal"><person-group><name><surname>Esen</surname><given-names>Yunus</given-names></name><name><surname>Pešić</surname><given-names>Vladimir</given-names></name><name><surname>Erman</surname><given-names>Orhan</given-names></name><name><surname>Kaya</surname><given-names>Yücel</given-names></name></person-group><article-title>New water mites of the family Hygrobatidae (Acari, Hydrachnidia) from Turkey</article-title><source>Zookeys</source><day>11</day><month>12</month><year>2013</year><volume>2013</volume><issue>361</issue><fpage>15</fpage><lpage>25</lpage><pub-id pub-id-type="doi">10.3897/zookeys.361.6389</pub-id></mixed-citation></tp:treatment-meta><tp:nomenclature><tp:taxon-name>
                                <tp:taxon-name-part taxon-name-part-type="genus">Hygrobates</tp:taxon-name-part>
                                <tp:taxon-name-part taxon-name-part-type="infraspecific-rank">(s. str.)</tp:taxon-name-part>
                                <tp:taxon-name-part taxon-name-part-type="species">anatolicus</tp:taxon-name-part>
                                <object-id xmlns:xlink="http://www.w3.org/1999/xlink" content-type="zoobank" xlink:type="simple">http://zoobank.org/AE8FEF58-1CEE-4F5F-BFC7-EFEFBFC71BE6</object-id>
                                <object-id xmlns:xlink="http://www.w3.org/1999/xlink" xlink:type="simple">http://species-id.net/wiki/Hygrobates_anatolicus</object-id>
                            </tp:taxon-name><tp:taxon-authority>Esen &amp; Pešić</tp:taxon-authority><tp:taxon-status xmlns:xlink="http://www.w3.org/1999/xlink" xlink:type="simple">sp. n.</tp:taxon-status><xref ref-type="fig" rid="F1">Figs 1</xref><xref ref-type="fig" rid="F2">, 2A–C, F, I</xref></tp:nomenclature><tp:treatment-sec sec-type="Material examined"><title>Material examined.</title><p>Holotype: male, dissected and slide mounted in Hoyer’s fluid, Turkey: Kahramanmaraş Province, Çağlayancerit, Göksu stream, <named-content xmlns:xlink="http://www.w3.org/1999/xlink" content-type="dwc:verbatimCoordinates" xlink:type="simple">37°44'26"N, 37°22'21"E</named-content>, 975 m asl., 28.10.2010. Paratypes: 33/49/0, same data as holotype, five males and five females dissected and slide mounted in Hoyer’s fluid.</p></tp:treatment-sec><tp:treatment-sec sec-type="Diagnosis"><title>Diagnosis.</title><p>Integument lineated. P-2 ventral margin straight, distally forming a right angle; P-4 ventral setae at the same level.</p></tp:treatment-sec><tp:treatment-sec sec-type="Description"><title>Description.</title><p>General features: Integument lineated, occassionaly lines formed as irregular ridges (<xref ref-type="fig" rid="F2">Fig. 2C</xref>). Posteromedial margin of Cx-I slightly triangular, Cx-IV medial margin nose-like protruding. Acetabula arranged in an obtuse triangle; excretory pore unsclerotized, distance genital field – excretory pore L in male 110-241, in female 280-351. Palp: P-2 ventral margin straight, distally forming a right angle, denticles covering two-thirds of the ventral margin of both P-2 and P-3; P-4 ventral setae on the same level.</p><p>Male (holotype, in parentheses measurements of paratype, n = 5): Idiosoma L/W 960/810 (720–1115/645–940); coxal field (<xref ref-type="fig" rid="F1">Fig. 1A</xref>) L/W 516/680 (495–612/600–745), median length of Cx-I + gnathosoma 395 (380–450); genital plate (<xref ref-type="fig" rid="F1">Figs 1A</xref>, <xref ref-type="fig" rid="F2">2A</xref>) L/W 261/340 (210–285/315–380), gonopore L 137 (108–130), L Ac-1–3: 107 (102–112), 145 (140–150), 121 (115–125); anterior margin with a small, knob-shaped medial projection, posterior margin indented, with a short, rounded medial projection. Distance between genital field and excretory pore L 200 (110–241). Palp (<xref ref-type="fig" rid="F1">Fig. 1B</xref>, <xref ref-type="fig" rid="F2">2F</xref>) total L 621 (586–665), dL: P-1, 40 (36–48); P-2, 157 (146–170); P-3, 136 (128–140); P-4, 218 (208–235); P-5, 70 (68–72). Chelicera L 487 (440–496), claw L 170 (157–172). Legs: dL of I-L-4–6: 257 (250–270), 266 (258–275), 243 (235–258); dL of IV-L-4–6: 391 (365–410), 397 (382–422), 346 (325–368).</p><fig id="F1" position="float" orientation="portrait"><label>Figure 1.</label><caption><p><bold>A–D</bold> <italic><tp:taxon-name>Hygrobates (s. str.) anatolicus</tp:taxon-name></italic> sp. n. (<bold>A–B</bold> male <bold>C–D</bold> female): <bold>A</bold> Coxal and genital field <bold>B</bold> Palp, medial view <bold>C</bold> Coxal and genital field <bold>D</bold> Palp, lateral view (Scale bars = 100 µm).</p></caption><graphic xmlns:xlink="http://www.w3.org/1999/xlink" xlink:href="ZooKeys-361-015-g001.jpg" position="float" orientation="portrait" xlink:type="simple"/></fig><p>Female (n = 5): Idiosoma L/W 720–1507/540–1250; coxal field (<xref ref-type="fig" rid="F1">Fig. 1C</xref>) L/W 495–610/550–847; median length of Cx-I + gnathosoma 400–460. Palp (<xref ref-type="fig" rid="F1">Figs 1D</xref>, <xref ref-type="fig" rid="F2">2I</xref>) total L 668–749, dL: P-1, 47–51; P-2, 160–198; P-3, 144–160; P-4, 241–262; P-5, 78–80. Chelicera L 490–548, claw L 170–190. Genital field (<xref ref-type="fig" rid="F1">Fig. 1C</xref>, <xref ref-type="fig" rid="F2">2B</xref>) W 330–418, genital plate L 230–268, genital opening L 210–280, L Ac-1–3: 110–120, 145–150, 126–130. Legs: dL of I-L-4–6 285–302, 295–310, 267–286; dL of IV-L-4–6: 430–456, 440–460, 361–385.</p><fig id="F2" position="float" orientation="portrait"><label>Figure 2.</label><caption><p><bold>A–C, F, I</bold> photographs of <italic><tp:taxon-name>Hygrobates anatolicus</tp:taxon-name></italic> sp. n. (<bold>A, F</bold> male <bold>B–C, I</bold> female), Göksu stream, Turkey <bold>D–E, G–H</bold> photographs of <italic><tp:taxon-name>Hygrobates nigromaculatus</tp:taxon-name></italic> Lebert, 1879 (<bold>D, G</bold> male <bold>E, H</bold> female), Ohrid Lake, Macedonia: <bold>A–B, D–E</bold> genital field <bold>C</bold> detail of dorsal integument <bold>F–I</bold> palp.</p></caption><graphic xmlns:xlink="http://www.w3.org/1999/xlink" xlink:href="ZooKeys-361-015-g002.jpg" position="float" orientation="portrait" xlink:type="simple"/></fig></tp:treatment-sec><tp:treatment-sec sec-type="Discussion"><title>Discussion.</title><p>Due to the shape of palp with a straight ventral margin of P-2, distally forming a right angle, the new species closely resembles <italic><tp:taxon-name>Hygrobates (s. str.) nigromaculatus</tp:taxon-name></italic> Lebert, 1879 (<xref ref-type="fig" rid="F2">Fig. 2D–E, G–H</xref>) and <italic><tp:taxon-name>Hygrobates setosus</tp:taxon-name></italic> Besseling, 1942. The later species, for a long time was considered a morphotype of <italic><tp:taxon-name>Hygrobates nigromaculatus</tp:taxon-name></italic> (<xref ref-type="bibr" rid="B11">Viets 1960</xref>), but differs in size (median length of Cx-I + gnathosoma &gt; 350 µm. Males: P-4 length &gt; 140, genital plate length &gt; 170 µm. Females: P-4 length &gt; 165, genital plate length &gt; 175 µm), life cycle with larvae parasitic on chironomid <tp:taxon-name>Diptera</tp:taxon-name> and habitat preference for running waters (<xref ref-type="bibr" rid="B7">Martin et al. 2010</xref>). The larger dimensions and habitat preference for running waters makes the new species close to <italic><tp:taxon-name>Hygrobates setosus</tp:taxon-name></italic>. However, presence of lineated integument will easily distinguished <italic><tp:taxon-name>Hygrobates anatolicus</tp:taxon-name></italic> sp. n. from two above-mentioned species bearing finely striated integument.</p></tp:treatment-sec><tp:treatment-sec sec-type="Remarks"><title>Remarks.</title><p>Due to the shape of the genital field, population from Göksu stream resembles populations of <italic><tp:taxon-name>Hygrobates nigromaculatus</tp:taxon-name></italic> and <italic><tp:taxon-name>Hygrobates setosus</tp:taxon-name></italic> from the Northern Germany (P. Martin pers. communication). However, population of <italic><tp:taxon-name>Hygrobates nigromaculatus</tp:taxon-name></italic> from the Ohrid Lake clearly differs in the shape of genital field (see <xref ref-type="fig" rid="F2">Figs 2D-E</xref>), with the acetabula distinctly elongated, similar to those in <italic><tp:taxon-name>Hygrobates longiporus</tp:taxon-name></italic> Thor, 1898. The similar, <italic>longiporus</italic>-shape of the acetabula was recently detected in the population of <italic><tp:taxon-name>Hygrobates nigromaculatus</tp:taxon-name></italic> from Luxembourg (R. Gerecke pers. communication), suggesting that this character, in the <italic><tp:taxon-name>Hygrobates nigromaculatus</tp:taxon-name></italic> like-species complex, vary and can not be used in taxonomical separation. If possible the species should be included in a possibly molecular and morphological revision of the <italic><tp:taxon-name>Hygrobates nigromaculatus</tp:taxon-name></italic> like-species complex.</p></tp:treatment-sec><tp:treatment-sec sec-type="Etymology"><title>Etymology.</title><p>Named after the country of the type locality.</p></tp:treatment-sec><tp:treatment-sec sec-type="Habitat"><title>Habitat.</title><p>Rhithrobiont.</p></tp:treatment-sec><tp:treatment-sec sec-type="Distribution"><title>Distribution.</title><p>Known only from the type locality in Kahramanmaraş Province, Turkey.</p></tp:treatment-sec><ref-list><ref id="B11"><mixed-citation xmlns:xlink="http://www.w3.org/1999/xlink" xlink:type="simple"><person-group><name name-style="western"><surname>Viets</surname><given-names>KO</given-names></name></person-group> (<year>1960</year>) <article-title>Über <italic>Hygrobates nigromaculatus</italic> Lebert 1879 (Hydrachnellae, Acari). Mitt. Zool. Mus.</article-title><source>Berlin</source><volume>36</volume>(<issue>2</issue>): <fpage>445</fpage>-<lpage>461</lpage>.</mixed-citation></ref><ref id="B7"><mixed-citation xmlns:xlink="http://www.w3.org/1999/xlink" xlink:type="simple"><person-group><name name-style="western"><surname>Martin</surname><given-names>P</given-names></name><name name-style="western"><surname>Dabert</surname><given-names>M</given-names></name><name name-style="western"><surname>Dabert</surname><given-names>J</given-names></name></person-group> (<year>2010</year>) <article-title>Molecular evidence for species separation in the water mite <italic>Hygrobates nigromaculatus</italic> Lebert, 1879 (Acari, Hydrachnidia): evolutionary consequences of the loss of larval parasitism.</article-title><source>Aquatic Sciences</source><volume>72</volume>: <fpage>347</fpage>-<lpage>360</lpage>. doi: <ext-link ext-link-type="uri" xlink:href="http://dx.doi.org/10.1007/s00027-010-0135-x" xlink:type="simple">10.1007/s00027-010-0135-x</ext-link></mixed-citation></ref></ref-list></tp:taxon-treatment>
