# Supplementary material for: New water mites of the family Hygrobatidae (Acari, Hydrachnidia) from Turkey
Source: Zookeys. 2013 Dec 11;(361):15–25. doi: 10.3897/zookeys.361.6389 (PMC3867117; doi:10.3897/zookeys.361.6389)
Supplement: XML Treatment for Hygrobates (Rivobates) diversiporus [file zookeys.361.6389-treatment2.xml]

<!DOCTYPE tp:taxon-treatment
  PUBLIC "-//TaxonX//DTD Taxonomic Treatment Publishing DTD v0 20100105//EN" "tax-treatment-NSO.dtd">
<tp:taxon-treatment xmlns:tp="http://www.plazi.org/taxpub"><tp:treatment-meta><mixed-citation publication-type="journal"><person-group><name><surname>Esen</surname><given-names>Yunus</given-names></name><name><surname>Pešić</surname><given-names>Vladimir</given-names></name><name><surname>Erman</surname><given-names>Orhan</given-names></name><name><surname>Kaya</surname><given-names>Yücel</given-names></name></person-group><article-title>New water mites of the family Hygrobatidae (Acari, Hydrachnidia) from Turkey</article-title><source>Zookeys</source><day>11</day><month>12</month><year>2013</year><volume>2013</volume><issue>361</issue><fpage>15</fpage><lpage>25</lpage><pub-id pub-id-type="doi">10.3897/zookeys.361.6389</pub-id></mixed-citation></tp:treatment-meta><tp:nomenclature><tp:taxon-name>
                                    <tp:taxon-name-part taxon-name-part-type="genus">Hygrobates</tp:taxon-name-part>
                                    (<tp:taxon-name-part taxon-name-part-type="subgenus">Rivobates</tp:taxon-name-part>)
                                    <tp:taxon-name-part taxon-name-part-type="species">diversiporus</tp:taxon-name-part>
                                    <object-id xmlns:xlink="http://www.w3.org/1999/xlink" xlink:type="simple">http://species-id.net/wiki/Hygrobates_diversiporus</object-id>
                                </tp:taxon-name><tp:taxon-authority>Sokolow, 1927</tp:taxon-authority><xref ref-type="fig" rid="F3">Figs 3</xref><xref ref-type="fig" rid="F4">, 4</xref></tp:nomenclature><tp:treatment-sec sec-type="Material examined"><title>Material examined.</title><p>Turkey,Malatya Province, Doğanşehir, Avcapınar stream, <named-content xmlns:xlink="http://www.w3.org/1999/xlink" content-type="dwc:verbatimCoordinates" xlink:type="simple">38°00'38"N, 37°57'56"E</named-content>, 1335 m asl., 04.07.2004, (7/24/0).</p></tp:treatment-sec><tp:treatment-sec sec-type="Compared material"><title>Compared material.</title><p>Senckenberg Museum Frankfurt, Germany, <italic><tp:taxon-name>Hygrobates (Decabates) quanaticola</tp:taxon-name></italic>, holotype, ♂, P.J/15, Locality. Quanat near Rezazeh, 29.9.1974 coll. Schwoerbel; präp. J/14, <italic><tp:taxon-name>Hygrobates (Decabates) quanaticola</tp:taxon-name></italic>, ♀, Quanat near Rezazeh, 29.9.1974, Schwoerbel.</p></tp:treatment-sec><tp:treatment-sec sec-type="Morphology"><title>Morphology.</title><p>General characters. Posteromedial margin of Cx-I convexly rounded, medial margin of Cx-IV rounded; genital field with 8–13 pairs of acetabula. Ventral margin P-2 proximally concave, distally protruding in a nose- or knob-shaped projection bearing denticles, distal part of P-3 ventral margin covered by denticles, P-4 ventral setae distance 14–19 µm.</p><p>Male (n =3):Idiosoma L 805–890 W 690–783; median length of Cx-I + gnathosoma 232–240. Genital field (<xref ref-type="fig" rid="F3">Figs 3B–D</xref>) L 188–191, W 242–273, posterior margin strongly indented. Gonopore L 88–90, distance between genital field and excretory pore 72–100. Palp (<xref ref-type="fig" rid="F3">Fig. 3A</xref>): total L 366–388, dL: P-1, 30–32; P-2, 96–104; P-3, 69–70; P-4, 130–140; P-5, 41–42; chelicera L 210–225.</p><p>Female (n =5): Idiosoma L 815–1058 W 670–910; median length of Cx-I + gnathosoma 243–248; genital plate (<xref ref-type="fig" rid="F3">Figs 3F–H</xref>) L 167–180, W 100–104. Distance between genital field and excretory pore L 83–110, genital opening L 200–250, maximum diameter of egg 170. Palp (<xref ref-type="fig" rid="F3">Fig. 3E</xref>): total L 374, dL: P-1, 32–35; P-2, 100–103; P-3, 70–72, P-4, 140–142; P-5 43–45; chelicera L 225–247.</p><fig id="F3" position="float" orientation="portrait"><label>Figure 3.</label><caption><p><bold>A–H</bold> <italic><tp:taxon-name>Hygrobates (Rivobates) diversiporus</tp:taxon-name></italic> Sokolow, 1927 (<bold>A–D</bold> male <bold>E–H</bold>  female): <bold>A</bold> Palp, medial view <bold>B, F</bold> Coxal and genital field <bold>C–D, G–H</bold> Genital field <bold>E</bold> Palp, lateral view (Scale bars = 100 µm).</p></caption><graphic xmlns:xlink="http://www.w3.org/1999/xlink" xlink:href="ZooKeys-361-015-g003.jpg" position="float" orientation="portrait" xlink:type="simple"/></fig></tp:treatment-sec><tp:treatment-sec sec-type="Remarks"><title>Remarks.</title><p><xref ref-type="bibr" rid="B10">Sokolow (1927)</xref> described <italic><tp:taxon-name>Hygrobates diversiporus</tp:taxon-name></italic> based on one male and one female specimen from a first order stream in Caucasus. Later on this species has been reported by <xref ref-type="bibr" rid="B1">Bader (1955)</xref> from the Ohrid Lake in Macedonia. The latter record of this probably rithrobiontic species from a lacustrine habitat, require confirmation for a better understanding of its geographical distribution. The specimens from Turkey agree well with the type specimen in the shape of male genital field orginally desribed by <xref ref-type="bibr" rid="B10">Sokolow (1927)</xref> in German as reverse heart-shaped (“verkehrt-herzförmig”), with an acute anterior angle and a indented posterior margin having a broad, rounded median notch.</p><p>The second member of subgenus <italic><tp:taxon-name>Rivobates</tp:taxon-name></italic> Thor known from Turkey, <italic><tp:taxon-name>Hygrobates quanaticola</tp:taxon-name></italic> Schwoerbel &amp; Sepasgozarian, 1976, has been orginally described from Iran (<xref ref-type="bibr" rid="B9">Schwoerbel and Sepasgozarian 1976</xref>), and later on reported from Kayseri, Elazığ and Afyon provinces in Turkey (<xref ref-type="bibr" rid="B3">Erman et al. 2010</xref>). This species differs (based on re-examination of the holotype) from <italic><tp:taxon-name>Hygrobates diversiporus</tp:taxon-name></italic> in the shape of male genital field with irregularly convex posterior margin (compare <xref ref-type="fig" rid="F3">Figures 3B–D</xref> and <xref ref-type="fig" rid="F4">4</xref>).</p><fig id="F4" position="float" orientation="portrait"><label>Figure 4.</label><caption><p><italic><tp:taxon-name>Hygrobates quanaticola</tp:taxon-name></italic> Schwoerbel &amp; Sepasgozarian, 1976, male holotype: genital field (Scale bar = 100 µm).</p></caption><graphic xmlns:xlink="http://www.w3.org/1999/xlink" xlink:href="ZooKeys-361-015-g004.jpg" position="float" orientation="portrait" xlink:type="simple"/></fig></tp:treatment-sec><tp:treatment-sec sec-type="Habitat"><title>Habitat.</title><p>Rhithrobiont.</p></tp:treatment-sec><tp:treatment-sec sec-type="Distribution"><title>Distribution.</title><p>Russia (Caucasus). New for Turkey.</p></tp:treatment-sec><ref-list><ref id="B10"><mixed-citation xmlns:xlink="http://www.w3.org/1999/xlink" xlink:type="simple"><person-group><name name-style="western"><surname>Sokolow</surname><given-names>I</given-names></name></person-group> (<year>1927</year>) <article-title>Beitrag zur Kenntnis der Hydracarinen fauna von Kaukasus.</article-title><source>Trav. Stat. Biolog. Caucase Nord, Gorsky Inst. Agronom., Vladicaucase</source><volume>5</volume>(<issue>2, 1</issue>): <fpage>43</fpage>–<lpage>72</lpage>.</mixed-citation></ref><ref id="B1"><mixed-citation xmlns:xlink="http://www.w3.org/1999/xlink" xlink:type="simple"><person-group><name name-style="western"><surname>Bader</surname><given-names>C</given-names></name></person-group> (<year>1955</year>) <article-title>Hydracarinen-Diagnosen aus dem Nachlaß von C. Walter.</article-title><source>Verhandlungen der Naturforschenden Gesellschaft Basel</source><volume>66</volume>(<issue>1</issue>): <fpage>61</fpage>-<lpage>84</lpage>.</mixed-citation></ref><ref id="B9"><mixed-citation xmlns:xlink="http://www.w3.org/1999/xlink" xlink:type="simple"><person-group><name name-style="western"><surname>Schwoerbel</surname><given-names>J</given-names></name><name name-style="western"><surname>Sepasgozarian</surname><given-names>H</given-names></name></person-group> (<year>1976</year>) <article-title>Wassermilben (Acari, Prostigmata, Hydrachnellae) aus dem Iran. 1. Mitteilung.</article-title><source>Acta Ecologica Iranica</source><volume>1</volume>: <fpage>9</fpage>-<lpage>18</lpage>.</mixed-citation></ref><ref id="B3"><mixed-citation xmlns:xlink="http://www.w3.org/1999/xlink" xlink:type="simple"><person-group><name name-style="western"><surname>Erman</surname><given-names>O</given-names></name><name name-style="western"><surname>Pešić</surname><given-names>V</given-names></name><name name-style="western"><surname>Esen</surname><given-names>Y</given-names></name><name name-style="western"><surname>Özkan</surname><given-names>M</given-names></name></person-group> (<year>2010</year>) <article-title>A checklist of the water mites of Turkey (Acari: Hydrachnidia) with description of two new species.</article-title><source>Zootaxa</source><volume>2624</volume>: <fpage>1</fpage>-<lpage>48</lpage>.</mixed-citation></ref></ref-list></tp:taxon-treatment>
