# Supplementary material for: New water mites of the family Hygrobatidae (Acari, Hydrachnidia) from Turkey
Source: Zookeys. 2013 Dec 11;(361):15–25. doi: 10.3897/zookeys.361.6389 (PMC3867117; doi:10.3897/zookeys.361.6389)
Supplement: XML Treatment for Atractides (s. str.) nikooae [file zookeys.361.6389-treatment3.xml]

<!DOCTYPE tp:taxon-treatment
  PUBLIC "-//TaxonX//DTD Taxonomic Treatment Publishing DTD v0 20100105//EN" "tax-treatment-NSO.dtd">
<tp:taxon-treatment xmlns:tp="http://www.plazi.org/taxpub"><tp:treatment-meta><mixed-citation publication-type="journal"><person-group><name><surname>Esen</surname><given-names>Yunus</given-names></name><name><surname>Pešić</surname><given-names>Vladimir</given-names></name><name><surname>Erman</surname><given-names>Orhan</given-names></name><name><surname>Kaya</surname><given-names>Yücel</given-names></name></person-group><article-title>New water mites of the family Hygrobatidae (Acari, Hydrachnidia) from Turkey</article-title><source>Zookeys</source><day>11</day><month>12</month><year>2013</year><volume>2013</volume><issue>361</issue><fpage>15</fpage><lpage>25</lpage><pub-id pub-id-type="doi">10.3897/zookeys.361.6389</pub-id></mixed-citation></tp:treatment-meta><tp:nomenclature><tp:taxon-name>
                                <tp:taxon-name-part taxon-name-part-type="genus">Atractides</tp:taxon-name-part>
                                <tp:taxon-name-part taxon-name-part-type="infraspecific-rank">(s. str.)</tp:taxon-name-part>
                                <tp:taxon-name-part taxon-name-part-type="species">nikooae</tp:taxon-name-part>
                                <object-id xmlns:xlink="http://www.w3.org/1999/xlink" xlink:type="simple">http://species-id.net/wiki/Atractides_nikooae</object-id>
                            </tp:taxon-name><tp:taxon-authority>Pešić, 2004</tp:taxon-authority><xref ref-type="fig" rid="F5">Figs 5</xref><xref ref-type="fig" rid="F6">, 6</xref></tp:nomenclature><tp:treatment-sec sec-type="Material examined"><title>Material examined.</title><p>Siirt Province, Kezer stream, <named-content xmlns:xlink="http://www.w3.org/1999/xlink" content-type="dwc:verbatimCoordinates" xlink:type="simple">37°57'42"N, 41°51'25"E</named-content>, 545 m asl., 16.09.2012, (4/8/0); Başur stream, <named-content xmlns:xlink="http://www.w3.org/1999/xlink" content-type="dwc:verbatimCoordinates" xlink:type="simple">37°57'42"N, 41°47'19"E</named-content>, 525 m asl., 15.09.2012, (0/2/0).</p></tp:treatment-sec><tp:treatment-sec sec-type="Morphology"><title>Morphology.</title><p>General features. Integument dorsally finely striated; muscle attachment plates unsclerotized. Coxal field: mediocaudal margin of Cx-I+II with a slightly concave or convex area between the laterally directed apodemes of Cx-II. Palp: weak sexual dimorphism, P-2 and P-3 ventral margin straight; P-4 with maximum height near proximoventral hair, sword seta near distoventral hair, ventral margin divided by hair insertions 1:1:1. Genital field with Ac in a weakly curved line; excretory pore smooth; Vgl-1 separate from Vgl-2. I-L-5: S-1 and -2 strongly heteromorphic and widely distanced, S-2 strongly thickened in the basal third; I-L-6 strongly curved, basally thickened.</p><p>Male (n = 2). Idiosoma L 470–527 W 420–432. Coxal field (<xref ref-type="fig" rid="F5">Fig. 5A</xref>) L 320–311, Cx-III W 340–360, Cx-I+II medial suture line L 105–108. Palp (<xref ref-type="fig" rid="F5">Fig. 5B</xref>) total L 285–296, dL and %L (in parentheses): P-1, 26–28 (9.0–9.5); P-2, 64–67 (22.2–22.6); P-3, 68–70 (23.6–23.7); P-4, 97–100 (33.8); P-5, 30–31 (10.5); chelicera L 170–187. Genital field apple shaped, L 90–92, W 100, anterior and posterior margin with shallow indentations (<xref ref-type="fig" rid="F5">Fig. 5A</xref>). Legs: I-L-5 dL 192–193, vL 110–113, H 45–47; S-1 L 95, S-2 L 66–68; S-1–2 interspace 40–42; I-L-6 L 160–165, H 22–23; dL ratio I-L-5/6 1.2.</p><fig id="F5" position="float" orientation="portrait"><label>Figure 5.</label><caption><p><bold>A–D</bold> <italic><tp:taxon-name>Atractides (s. str.) nikooae</tp:taxon-name></italic> Pešić, 2004, male: <bold>A</bold> Coxal and genital field <bold>B</bold> Palp, medial veiw <bold>C</bold> Vgl-1–2 <bold>D</bold> I–L-5–6 (Scale bars = 100 µm).</p></caption><graphic xmlns:xlink="http://www.w3.org/1999/xlink" xlink:href="ZooKeys-361-015-g005.jpg" position="float" orientation="portrait" xlink:type="simple"/></fig><p>Female (n = 5). Idiosoma L 745–760 W 640–652. Coxal field (<xref ref-type="fig" rid="F6">Fig. 6A</xref>) L 382–421, Cx-III W 465–480, Cx-I+II mL 135–142. Palp (<xref ref-type="fig" rid="F6">Fig. 6B</xref>) total 417–445, dL and %L (in parentheses): P-1, 38–40 (9.0); P-2, 90–100 (22.1); P-3, 107–116 (30.0); P-4, 142–148 (33.4); P-5, 40–41 (9.5); P-4 more slender than in male; chelicera L 208. Genital field W 180–204, genital plate L 110–121. Legs: I-L-5 dL 263–280, vL 140–148, H 70–76; S-1 L 128–138, S-2 L 72–88, W 20–21 (ratio 3.6–4.2), ratio L S-1/2 1.78–1.57, S-1–2 interspace 70–72; I-L-6 L 217–230, H 28–30; dL ratio I-L-5/6 1.2.</p><fig id="F6" position="float" orientation="portrait"><label>Figure 6.</label><caption><p><bold>A–D</bold> <italic><tp:taxon-name>Atractides (s. str.) nikooae</tp:taxon-name></italic> Pešić, 2004, female: <bold>A</bold> Coxal and genital field <bold>B</bold> Palp, medial veiw <bold>C</bold> Vgl-1–2 <bold>D</bold> I–L-5–6 (Scale bars = 100 µm).</p></caption><graphic xmlns:xlink="http://www.w3.org/1999/xlink" xlink:href="ZooKeys-361-015-g006.jpg" position="float" orientation="portrait" xlink:type="simple"/></fig></tp:treatment-sec><tp:treatment-sec sec-type="Remarks"><title>Remarks.</title><p>Due to the similar morphology of the genital field (relatively small Ac arranged in a weakly curved line, male genital field apple-shaped with anterior an posterior margin slightly indented), I-L-5 and -6 (S-1 and S-2 with relatively wide setal interspace, I-L-6 strongly curved and slender) and palp (without sexual dimorphism, P-2 ventral margin straight in the both sexes), the specimens from Turkey shows conformity with <italic><tp:taxon-name>Atractides nikooae</tp:taxon-name></italic> Pešić, 2004, a species known from both sexes from the Markazi Province (western Iran, <xref ref-type="bibr" rid="B8">Pešić et al. 2004</xref>).</p><p><italic><tp:taxon-name>Atractides (s. str.) diastema</tp:taxon-name></italic> (Szalay, 1935), a weakly defined species from Hungary and Poland, known only from a female sex, differs from <italic><tp:taxon-name>Atractides nikooae</tp:taxon-name></italic> (in parentheses data taken from <xref ref-type="bibr" rid="B5">Gerecke 2003</xref>) in a weakly S-shaped ventral margin of P-2, ventral margin P-4 divided by hair insertions in sections 2:2:1, more stouter palp segments (L/H P-3 2.77, P-4 4.2 ), and a less heteromorphic setae S-1/2 (L S-1/2 1.3).</p></tp:treatment-sec><tp:treatment-sec sec-type="Habitat"><title>Habitat.</title><p>Rhithrobiont.</p></tp:treatment-sec><tp:treatment-sec sec-type="Distribution"><title>Distribution.</title><p>Iran (<xref ref-type="bibr" rid="B8">Pešić et al. 2004</xref>). New for Turkey.</p></tp:treatment-sec><ref-list><ref id="B8"><mixed-citation xmlns:xlink="http://www.w3.org/1999/xlink" xlink:type="simple"><person-group><name name-style="western"><surname>Pešić</surname><given-names>V</given-names></name><name name-style="western"><surname>Saboori</surname><given-names>A</given-names></name><name name-style="western"><surname>Asadi</surname><given-names>M</given-names></name><name name-style="western"><surname>Vafaei</surname><given-names>R</given-names></name></person-group> (<year>2004</year>) <article-title>Studies on water mites of the family Hygrobatidae (Acari, Hydrachnidia) from Iran, I. The water mite genus <italic>Atractides</italic> Koch, with the description of five new species.</article-title><source>Zootaxa</source><volume>495</volume>: <fpage>1</fpage>-<lpage>40</lpage>.</mixed-citation></ref><ref id="B5"><mixed-citation xmlns:xlink="http://www.w3.org/1999/xlink" xlink:type="simple"><person-group><name name-style="western"><surname>Gerecke</surname><given-names>R</given-names></name></person-group> (<year>2003</year>) <article-title>Water mites of the genus <italic>Atractides</italic> Koch, 1837 (Acari: Parasitengona: Hygrobatidae) in the western Palaearctic region: a revision.</article-title><source>Zoological Journal of the Linnean Society</source><volume>138</volume>: <fpage>141</fpage>-<lpage>378</lpage>. doi: <ext-link ext-link-type="uri" xlink:href="http://dx.doi.org/10.1046/j.1096-3642.06-0.00051.x" xlink:type="simple">10.1046/j.1096-3642.06-0.00051.x</ext-link></mixed-citation></ref></ref-list></tp:taxon-treatment>
